# Supplementary material for: Transcriptome Changes in Glioma Cells upon Infection with the Oncolytic Virus VV-GMCSF-Lact
Source: Cells. 2023 Nov 12;12(22):2616. doi: 10.3390/cells12222616 (PMC10670333; doi:10.3390/cells12222616)
Supplement: Supplementary file 1 [file cells-12-02616-s001.zip]

Archive with 1 entries (1 files):
- cells-2656698-supplementary.pdf
